# Supplementary material for: Human Virome in Cervix Controlled by the Domination of Human Papillomavirus
Source: Viruses. 2022 Sep 17;14(9):2066. doi: 10.3390/v14092066 (PMC9503738; doi:10.3390/v14092066)
Supplement: Supplementary file 1 [file viruses-14-02066-s001.zip]

Archive with 1 entries (1 files):
- viruses-1918588-supplementary.pdf
